# Supplementary material for: Phylogenetic analysis and in-depth characterization of functionally and structurally diverse CE5 cutinases
Source: J Biol Chem. 2021 Oct 13;297(5):101302. doi: 10.1016/j.jbc.2021.101302 (PMC8577158; doi:10.1016/j.jbc.2021.101302)
Supplement: Supporting information [file mmc2.xlsx]

## Sheet: Bacterial
Entry ID	Organism	GenBank ID	Uniprot ID	Clade in Figure S4
ACH46_00945	Gordonia phthalatica QH-11	ALG83335.1	A0A0N7FU45	G
MSTE_03912	Mycobacterium stephanolepidis NJB0901	BAX99210.1	A0A1Z4F1W9	G
C5O27_06875	Gordonia alkanivorans YC-RL2	AZZ80824.1	A0A3T0UXH4	G
GPOL_c00140	Gordonia polyisoprenivorans VH2	AFA71091.1	H6N352	G
GCWB2_21560	Gordonia rubripertincta CWB2	ASR05084.1	A0A222TPI0	G
KTR9_4188	Gordonia sp. KTR9	AFR50795.1	J9SGL2	G
ORF	Mycobacterium avium 969A45	AAF74988.1	Q9KK87	G
DBO90_04420	Mycobacterium avium HJW	AYJ04145.1	not found	G
CKJ58_21110	Mycobacterium chimaera FLAC0070	ASX02173.1	A0A1Y0T7L6	G
BTO20_24730	Mycobacterium dioxanotrophicus PH-06	ART73864.1	A0A1Y0CFP1	G
FZ046_07775	Mycobacterium grossiae DSM 104744	QEM48090.1	A0A5C1KR20	G
MULP_02898	Mycobacterium liflandii 128FXT	AGC62645.1	L7V7U0	G
D3H54_20805	Mycobacterium sp. ELW1	QEN15387.1	A0A5C1R5M3	G
AB431_15945	Mycobacterium sp. EPa45	AKK30574.1	A0A0G3IUV0	G
BVC93_03720	Mycobacterium sp. MS1601	AQA06109.1	A0A1P8XII8	G
A7U43_15885	Mycobacterium sp. YC-RL4	ANE80592.1	A0A172UNC4	G
GX06130_Rv1984c (Cfp21) (fragment)	Mycobacterium tuberculosis GX06130	APQ45348.1	A0A1L6C5D4	G
ERDMAN_2516 (Cut2)	Mycobacterium tuberculosis str. Erdman = ATCC 35801	BAL66307.1	A0A0H3LI27
RN09_4225	Mycobacterium tuberculosis variant africanum 25	AMC65973.1	A0A109T0V3
Mb2323 (Cut2)	Mycobacterium tuberculosis variant bovis AF2122/97	SIU00935.1	P63882	G
RN06_4218	Mycobacterium tuberculosis variant bovis BCG 26	AMC52671.1	A0A0K2I1F1	G
SHTP_2360 (Cfp21)	Mycobacterium ulcerans subsp. shinshuense ATCC 33728	BAV41490.1	A0A1B4Y371	G
GR01_18375	Mycobacteroides chelonae ATCC 35752	AKC40139.1	A0A0E3XQX7	G
NCTC946_01379	Mycobacteroides chelonae NCTC946	VEG08328.1	A0A448GHK7	G
JDM601_1630 (Cfp21)	Mycolicibacter sinensis JDM601	AEF35630.1	F5Z026	G
NCTC10485_01781	Mycolicibacterium chitae NCTC10485	VEG47500.1	A0A3S4RS43	G
Mycch_0285	Mycolicibacterium chubuense NBB4	AFM15110.1	I4BCV3	G
NCTC10271_04041	Mycolicibacterium flavescens NCTC10271	VEG44940.1	A0A448HXL5	G
XA26_15340	Mycolicibacterium fortuitum CT6	ALI25381.1	A0A0N9Y7T5	G
Mflv_4967	Mycolicibacterium gilvum PYR-GCK	ABP47433.1	A4TEJ0
Mspyr1_43840	Mycolicibacterium gilvum Spyr1	ADU00940.1	E6TDH1	G
AFA91_11340	Mycolicibacterium goodii X7B	AKS32371.1	A0A0K0X4R1	G
D174_06080	Mycolicibacterium neoaurum VKM Ac-1815D	AHC24178.1	V5X8P8	G
MycrhN_0621	Mycolicibacterium rhodesiae NBB3	AEV71258.1	G8RNC6	G
MSMEG_1526	Mycolicibacterium smegmatis MC2 155	ABK75713.1	A0QSM1	G
D806_015440	Mycolicibacterium smegmatis MKD8	AWT52529.1	A0A2U9PLA8	G
ERS451418_04334 (Cut1_3)	Mycolicibacterium smegmatis NCTC8159	CKI16162.1	A0A0D6IPA2	G
Mvan_0371	Mycolicibacterium vanbaalenii PYR-1	ABM11219.1	A1T219	G
BOX37_25080	Nocardia soli Y48	APE36654.1	A0A1J0VXA2	G
sub1	Streptomyces scabiei	QEX94755.1

## Sheet: Fungal
Entry ID	Organism	GenBank ID	Uniprot ID	Clade in Figure S4
cutinase-B	Alternaria alternata	AWO14269.1	A0A2U8ZUA9	D
cutinase (CutAB1;AB01674_1)	Alternaria brassicicola ATCC 96866	AAA03470.1	P41744	A
EGX52366.1	Arthrobotrys oligospora ATCC 24927	EGX52366.1	G1X382	C
cutinase (Cut)	Ascochyta rabiei	CAA46582.1	P29292	A
Cutinase	Aspergillus fischeri NRRL 181	300680911	A1DGN0	B
AN2833.2	Aspergillus nidulans FGSC A4	EAA63404.1	Q5B9E7	D
cutinase (AN7180.2)	Aspergillus nidulans FGSC A4	EAA61432.1	C8VD42
cutinase (AN7541.2)	Aspergillus nidulans FGSC A4	ABF50887.1	Q5AVY9	B
AN5309.2	Aspergillus nidulans FGSC A4	EAA62469.1	Q5B2C1	B
An02g00730	Aspergillus niger CBS 513.88	CAK96288.1	A2QBP1	D
cutinase C	Aspergillus oryzae	BAM28634.1	I7GSC4
triacylglycerol lipase (TglA)	Aspergillus oryzae RIB128	BAA92327.1	Q9P960
cutinase (AO090005000029)	Aspergillus oryzae RIB40	BAE55151.1	P52956	B
AO090023000058	Aspergillus oryzae RIB40	BAE58644.1	Q2UIH1	D
triacylglycerol lipase (TglA;AO090003001507)	Aspergillus oryzae RIB40	BAE58548.1	Q2UIR7	F
cutinase	Aspergillus oryzae WZ007	ALB07219.1	A0A0M4APK0	F
cutinase 1 (Cut-1;Cut1)	Blumeria graminis	AAL67672.1	Q8X1P1	E
cutase	Botrytis cinerea	CAA93255.1	Q00298	F
BCIN_07g01240	Botrytis cinerea B05.10	ATZ51498.1	A0A384JLN8	F
BCIN_15g03080 (BccutA)	Botrytis cinerea B05.10	ATZ57773.1	A0A384K4M7
cutA, cutinase A (Bofut4_p003950.1)	Botrytis cinerea T4	CCD47236.1	G2Y3J6
CUT1, partial	Ceratobasidium cereale	AXR86370.1	A0A346Q044	H
CUT2, partial	Ceratobasidium cereale	AXR86371.1	A0A346Q045	H
CUT3, partial	Ceratobasidium cereale	AXR86372.1	A0A346Q046	H
CUT4, partial	Ceratobasidium cereale	AXR86373.1	A0A346Q047	H
CUT5, partial	Ceratobasidium cereale	AXR86374.1	A0A346Q048	H
CUT6, partial	Ceratobasidium cereale	AXR86375.1	A0A346Q049	H
cutinase	Colletotrichum gloeosporioides MC171	AKH80819.1	A0A0F7N0B9	A
cutinase	Colletotrichum truncatum	ADQ27862.1	E5LCF0	A
cutinase (Cut1)	Coprinopsis cinerea VTT D-041011	ACB87560.1	B9U443
cutinase (Cut1)	Coprinopsis cinerea VTT D-041011	ACB87561.1	B9U444
cutinase (Cut1)	Coprinopsis cinerea VTT D-041011	ACB87562.1	B9U445
cutinase (Cle;Cle1)	Cryptococcus sp. S-2	BAC67242.1	Q874E9
CEK25_002137	Fusarium fujikuroi I1.3	QGI87181.1	A0A0I9Y5X1	A
CEK25_007941	Fusarium fujikuroi I1.3	QGI81212.1	A0A0J0ESK8	A
CEK25_009089	Fusarium fujikuroi I1.3	QGI82360.1	A0A2H3RL35	I
FFUJ_01779	Fusarium fujikuroi IMI 58289	CCT61737.1	S0DK74
unnamed protein product	Fusarium graminearum PH-1	CEF74619.1	A0A098D6N4	A
unnamed protein product	Fusarium graminearum PH-1	CEF84782.1	A0A098DTU5	E
FGRAMPH1_01T03827	Fusarium graminearum PH-1	SCB64270.1	A0A1C3YIV2
FGRAMPH1_01T15975	Fusarium graminearum PH-1	SCB66005.1	A0A1C3YND2	I
unnamed protein product	Fusarium graminearum PH-1	CEF75000.1	I1RG17	I
unnamed protein product	Fusarium graminearum PH-1	CEF77578.1	I1RGL9	A
unnamed protein product	Fusarium graminearum PH-1	CEF78266.1	I1RI35	A
unnamed protein product	Fusarium graminearum PH-1	CEF76094.1	I1S1M7	C
cutinase (Lip1)	Fusarium oxysporum	ABR19840.1	A6N6J6	A
cut3	Fusarium oxysporum f. sp. raphani 54005	EXK81749	X0BTD8
cutinase 1 (CutA;Cut1)	Fusarium solani pisi	AAA33334.1	P00590
cutinase (CutA)	Fusarium striatum PGB 153	AAB05922.1	Q99174	A
FVRRES_12525	Fusarium venenatum A3/5	CEI39834.1	A0A2L2SPM5	E
FVRRES_06448	Fusarium venenatum A3/5	CEI62012.1	A0A2L2SWB5	A
FVRRES_05774	Fusarium venenatum A3/5	CEI61338.1	A0A2L2SX21	A
FVRRES_01894	Fusarium venenatum A3/5	CEI65382.1	A0A2L2T3Q7
FVRRES_04244	Fusarium venenatum A3/5	CEI67732.1	A0A2L2T9W6	C
FVRRES_03109	Fusarium venenatum A3/5	CEI66597.1	A0A2L2TP39	I
FVRRES_02738	Fusarium venenatum A3/5	CEI66226.1	A0A2L2TRF9	A
FVRRES_07944	Fusarium venenatum A3/5	CEI67867.1	A0A2L2TRR1	F
cutinase	Fusarium verticillioides	AHN19769.1	X2GL75	A
cutinase	Glomerella cingulata	AAL38030.1	P11373	A
cutinase	Humicola insolens	AAE13316.1		A
ORF	Leptosphaeria maculans JN3	CBX90795.1	E4ZHG2	A
ORF	Leptosphaeria maculans JN3	CBX93487.1	E4ZPV2	C
ORF	Leptosphaeria maculans JN3	CBX94902.1	E4ZUW5	D
ORF	Leptosphaeria maculans JN3	CBX97575.1	E5A2E0	E
cutinase (Cut2)	Leucoagaricus gongylophorus Ae322	CDJ79836.1	U6NF13
cutinase	Malbranchea cinnamomea S168	AQX45470.1	A0A1S6YJF3	B
	Monilinia fructicola	AAZ95012.1	Q8TGB8
cutinase (Cut1)	Monilinia fructicola	AAM10822.1	Q2VF46	F
cutinase 3 (Cut3)	Nectria haematococca T8	AAL18697.1	Q96US9	A
cutinase 2 (Cut2)	Nectria haematococca T8	AAL18696.1	Q96UT0	A
ORF	Neofusicoccum cordaticola CMW13992	ATA58193.1	A0A343JZM6	D
cutinase	Phytophthora infestans	AAY43367.1	Q2M440
Cut1	Phytophthora infestans	AAX55266.1	Q58G92
PODCO_100070	Podospora comata	VBB71393.1	A0A447BR46	A
PODCO_115270	Podospora comata	VBB73035.1	A0A447BVW8	A
PODCO_611140	Podospora comata	VBB84870.1	A0A447CJB9	A
cutinase (Pbc1)	Pyrenopeziza brassicae JH26	CAB40372.1	Q9Y7G8	F
PoMZ_09305	Pyricularia oryzae	QBZ53617.1	A0A4P7MTQ6	F
PoMZ_03300	Pyricularia oryzae	QBZ58348.1	A0A4P7N6W4
PoMZ_02803	Pyricularia oryzae	QBZ57866.1	A0A4P7NA05
PoMZ_05409	Pyricularia oryzae	QBZ63722.1	A0A4P7NNL5	I
PoMZ_05904	Pyricularia oryzae	QBZ64210.1	A0A4P7NPQ8
PoMZ_09455	Pyricularia oryzae	QBZ53765.1	A0A4V1C4R1
PoMZ_11390	Pyricularia oryzae	QBZ62508.1	A0A4V1C785	C
PoMZ_06126	Pyricularia oryzae	QBZ64428.1	A0A4V1C7S7	F
MGG_11966	Pyricularia oryzae 70-15	XP_003710417.1	G4MMN3	F
MG11091.4	Pyricularia oryzae 70-15	XP_367452.1	G4MQV7	I
MG02393.4	Pyricularia oryzae 70-15	XP_365691.1	G4MR24
MG09100.4	Pyricularia oryzae 70-15	XP_364255.1	G4MZV6
MG05798.4	Pyricularia oryzae 70-15	XP_369666.1	G4N0H2	E
MG00734.4	Pyricularia oryzae 70-15	XP_368510.1	G4NEV7
MG01943.4	Pyricularia oryzae 70-15	XP_365241.1	P30272	A
sscle_01g005260	Sclerotinia sclerotiorum 1980 UF-70	APA05756.1	A0A1D9PSX2	F
sscle_02g011950	Sclerotinia sclerotiorum 1980 UF-70	APA06425.1	A0A1D9PUL6	E
sscle_02g013440	Sclerotinia sclerotiorum 1980 UF-70	APA06574.1	A0A1D9PV41	F
sscle_11g084380	Sclerotinia sclerotiorum 1980 UF-70	APA13668.1	A0A1D9QFI7
sscle_15g102320	Sclerotinia sclerotiorum 1980 UF-70	APA15462.1	A0A1D9QKX1	F
cutinase 1 (CUT1)	Sirococcus conigenus VTT D-04989	AGO59082.1	S4VCH4	F
MYCTH_2110987	Thermothelomyces thermophilus ATCC 42464	AEO58711.1	G2QH51	A
THITE_2120373	Thielavia terrestris	XP_003656017.1	G2RAE6	A
cutinase (Cut1;ThCut1)	Trichoderma harzianum CECT 2413 / T34	ABN48556.1	A8QPD8	F
Cutinase (partial)	Trichoderma reesei QM6a	EGR49371.1	G0RH85	F
FKW77_009838	Venturia effusa albino	QDS71838.1	A0A517L869	D
FKW77_008370	Venturia effusa albino	QDS72374.1	A0A517L9R5	B
FKW77_009148	Venturia effusa albino	QDS73483.1	A0A517LCX5
ZT1A5_G1529	Zymoseptoria tritici ST99CH_1A5	SMY20094.1	A0A1Y6L6D1
ZT1E4_G1536	Zymoseptoria tritici ST99CH_1E4	SMR42758.1	A0A2H1FN55
ZT3D7_G1556	Zymoseptoria tritici ST99CH_3D7	SMQ46410.1	A0A1X7RGQ4	D
ZT3D7_G2864	Zymoseptoria tritici ST99CH_3D7	SMQ47716.1	A0A1X7RJV4
ZT3D7_G10785	Zymoseptoria tritici ST99CH_3D7	SMQ55630.1	A0A1X7S7X9
